# Supplementary material for: Data on biochemical indexes of HFD-fed mice treatment with metformin or resveratrol
Source: Data Brief. 2016 Jul 29;8:1190–3. doi: 10.1016/j.dib.2016.07.049 (PMC4979042; doi:10.1016/j.dib.2016.07.049)
Supplement: Supplementary file 1 — Supplementary material. [file mmc1.zip]

Archive with 7 entries (7 files):
- coi_disclosure-aiyun li.pdf
- coi_disclosure-baolin liu.pdf
- coi_disclosure-kang liu.pdf
- coi_disclosure-ning zhang.pdf
- coi_disclosure-ting hou.pdf
- coi_disclosure-wenjun zhao.pdf
- coi_disclosure-xin feng.pdf
